# Supplementary material for: Comparative Analysis of Original and Replaced Gut Microbiomes within Same Individuals Identified the Intestinal Microbes Associated with Weight Gaining
Source: Microorganisms. 2022 May 20;10(5):1062. doi: 10.3390/microorganisms10051062 (PMC9144321; doi:10.3390/microorganisms10051062)
Supplement: Supplementary file 1 [file microorganisms-10-01062-s001.zip]

Archive with 1 entries (1 files):
- microorganisms-1648546-supplementary.pdf
